# Supplementary material for: Human Exposure to Pesticides in Dust from Two Agricultural Sites in South Africa
Source: Toxics. 2022 Oct 21;10(10):629. doi: 10.3390/toxics10100629 (PMC9610731; doi:10.3390/toxics10100629)
Supplement: Supplementary file 1 [file toxics-10-00629-s001.zip]

Archive with 1 entries (1 files):
- toxics-1920543-supplementary.pdf
